# Supplementary material for: An Rtn4/Nogo-A-interacting micropeptide modulates synaptic plasticity with age
Source: PLoS One. 2022 Jun 30;17(6):e0269404. doi: 10.1371/journal.pone.0269404 (PMC9246188; doi:10.1371/journal.pone.0269404)
Supplement: S1 Table — (XLSX) [file pone.0269404.s006.xlsx]

## Sheet: Sheet1
Table S1: Antibodies/Stains Used
Antigen	Host	Manufacturer	Catolog#	Uses and Dilutions
Map2	Chicken	Invitrogen	PA1-10005	ICC 1:1,000
Shank2	Guinea Pig	SySy	162 204	ICC 1:300
Synapsin 1a/b	Goat	Santa Cruz	sc-7379	ICC 1:500
b-Actin	Mouse	Sigma-Aldrich	A5316	WB 1:10,000
HA	Mouse	Santa Cruz	sc-7392	ICC 1:300
HA	Rabbit	Cell Signaling Technologies	3724S	WB 1:500 ICC 1:300
Rtn4/Nogo-A	Rabbit	Thermo Fisher Sci	PA520366	WB 1:1,000 ICC 1:50
Ncam1	Rabbit	Sigma-Aldrich	AB5032	WB 1:1,000
ChgB	Rabbit	SySy	259 103	ICC 1:200
Ranbp2	Mouse	Santa Cruz	sc-74518	WB 1:500
CCT8	Rabbit	Proteintech	12263-1-AP	WB 1: 500
Streptavidin-HRP	n/a	Invitrogen	S911	WB 0.3mg/ml
WFA	n/a	Vector Labs	B-1355-2	ICC 1:250
GluR1	Mouse	Thermo Fisher Sci	MA527694	ICC 1:100
Pants	Rabbit	Pierce	N/A	ICC 1:50
Synaptoporin	Rabbit	SySy	102 002	ICC 1:200
V5	Rabbit	Cell Signaling Technologies	D38HQ	WB 1:1000
