# Supplementary material for: An Rtn4/Nogo-A-interacting micropeptide modulates synaptic plasticity with age
Source: PLoS One. 2022 Jun 30;17(6):e0269404. doi: 10.1371/journal.pone.0269404 (PMC9246188; doi:10.1371/journal.pone.0269404)
Supplement: S2 Table — Unique proteins biotinylated in Pant-Turbo transgenic cell line compared to Wildtype control. (XLSX) [file pone.0269404.s007.xlsx]

## Sheet: Sheet1
Accession	Description	Score Sequest HT	Gene Symbol	Involved in Plasticity/ memory	Implicated in Cognitive Disease
Q9ERU9	E3 SUMO-protein ligase RanBP2 [OS=Mus musculus]	26.94	Ranbp2
P13595	Neural cell adhesion molecule 1 [OS=Mus musculus]	26.29	Ncam1	YES (9-12)
P46660	alpha-internexin [OS=Mus musculus]	10.97	Ina	YES	YES
Q62448	Eukaryotic translation initiation factor 4 gamma 2 [OS=Mus musculus]	9.02	Eif4g2
P42932	T-complex protein 1 subunit theta [OS=Mus musculus]	8.58	Cct8
Q8BGD9	eukaryotic translation initiation factor 4B [OS=Mus musculus]	8.32	Eif4b		YES (13)
Q9D9T8	EF-hand domain-containing protein 1 [OS=Mus musculus]	6.63	Efhc1
Q3UHK8	Trinucleotide repeat-containing gene 6A protein [OS=Mus musculus]	5.72	Tnrc6a
Q99P72-2	Reticulon-4 [OS=Mus musculus]	5.29	Rtn4	YES(14-15)	YES (16-21)
Q9QZE5	Coatomer subunit gamma-1 [OS=Mus musculus]	4.79	Copg; Copg1
Q8BTI8	serine/arginine repetitive matrix protein 2 [OS=Mus musculus]	4.6	Srrm2		YES(22,23)
G3X9C2	F-box only protein 50 [OS=Mus musculus]	4.42	Nccrp1
P70302	stromal interaction molecule 1 [OS=Mus musculus]	4.3	Stim1	YES(24-26)
Q80ZM8	Cardiolipin synthase (CMP-forming) [OS=Mus musculus]	4.04	Crls1
Q8BHA3-2	Isoform 2 of Putative D-tyrosyl-tRNA(Tyr) deacylase 2 [OS=Mus musculus]	3.49	6530401N04Rik; Dtd2
Q3TLH4	Protein Prrc2c [OS=Mus musculus]	3.34	Prrc2c
Q7TPV4	Myb-binding protein 1A [OS=Mus musculus]	2.95	Mybbp1a
P55821	Stathmin-2 [OS=Mus musculus]	2.61	Stmn2	YES(27-29)	YES(30-31)
G3X939	sodium/hydrogen exchanger 3 [OS=Mus musculus]	2.36	Slc9a3
Q3UKK2	Carcinoembryonic antigen-related cell adhesion molecule 5 [OS=Mus musculus]	2.34	Ceacam5
Q9WTQ5-1	A-kinase anchor protein 12 [OS=Mus musculus]	2.32	Akap12	YES(32-33)
Q5BLK4	terminal uridylyltransferase 7 [OS=Mus musculus]	2.32	Zcchc6
O35129	Prohibitin-2 [OS=Mus musculus]	2.16	Phb2
Q99KX1	Myeloid leukemia factor 2 [OS=Mus musculus]	2.08	Mlf2
Q6A065	Centrosomal protein of 170 kDa [OS=Mus musculus]	1.95	Cep170
P24270	catalase [OS=Mus musculus]	1.94	Cat
Q80TB8	Synaptic vesicle membrane protein VAT-1 homolog-like [OS=Mus musculus]	1.92	Vat1l
Q05816	Fatty acid-binding protein, epidermal [OS=Mus musculus]	1.9	Fabp5		YES(34-35)
