# Supplementary material for: An Rtn4/Nogo-A-interacting micropeptide modulates synaptic plasticity with age
Source: PLoS One. 2022 Jun 30;17(6):e0269404. doi: 10.1371/journal.pone.0269404 (PMC9246188; doi:10.1371/journal.pone.0269404)
Supplement: S3 Table — (XLSX) [file pone.0269404.s008.xlsx]

## Sheet: Proteins
Accession	Description	Coverage [%]	# Peptides	# PSMs	# Unique Peptides	Score Sequest HT: Sequest HT	# Peptides (by Search Engine): Sequest HT	KEGG Pathways	Gene Symbol	Coverage [%] (by Search Engine): Sequest HT	# PSMs (by Search Engine): Sequest HT	Biological Process	Cellular Component	Molecular Function	# Protein Groups	WikiPathways	Chromosome	Reactome Pathways
Q8VDD5	Myosin-9 [OS=Mus musculus]	27	50	342	46	1032.61	50	Regulation of actin cytoskeleton; Tight junction	Myh9	27	342	cell differentiation;cell organization and biogenesis;cellular component movement;metabolic process;regulation of biological process;transport	cytoplasm;cytoskeleton;cytosol;extracellular;membrane;nucleus	catalytic activity;motor activity;nucleotide binding;protein binding;RNA binding;transporter activity	1	Primary Focal Segmental Glomerulosclerosis FSGS	15	RHO GTPases activate PAKs
Q05920	pyruvate carboxylase, mitochondrial [OS=Mus musculus]	29	29	343	29	996.81	29		Pcx	29	343	metabolic process;regulation of biological process	cytoplasm;membrane;mitochondrion;organelle lumen	catalytic activity;metal ion binding;nucleotide binding;protein binding	1	Glycolysis and Gluconeogenesis; Alanine and aspartate metabolism; Fatty Acid Biosynthesis; TCA Cycle	19
Q5SWU9-1	Acetyl-CoA carboxylase 1 [OS=Mus musculus]	11	21	233	21	596.94	21	Fatty acid metabolism; Pyruvate metabolism; Insulin signaling pathway; Metabolic pathways; Propanoate metabolism; AMPK signaling pathway; Fatty acid biosynthesis; Glucagon signaling pathway	Acaca	11	233	cell organization and biogenesis;metabolic process;response to stimulus	cytoplasm;cytoskeleton;cytosol;mitochondrion	catalytic activity;metal ion binding;nucleotide binding;protein binding	1	Focal Adhesion-PI3K-Akt-mTOR-signaling pathway; Fatty Acid Biosynthesis; Dysregulated miRNA Targeting in Insulin/PI3K-AKT Signaling; Leptin and adiponectin	11	ChREBP activates metabolic gene expression; Biotin transport and metabolism; Fatty acyl-CoA biosynthesis; Import of palmitoyl-CoA into the mitochondrial matrix
P60710	Actin, cytoplasmic 1 [OS=Mus musculus]	34	11	189	11	576.57	11	Oxytocin signaling pathway; Leukocyte transendothelial migration; Hypertrophic cardiomyopathy (HCM); Regulation of actin cytoskeleton; Arrhythmogenic right ventricular cardiomyopathy (ARVC); Focal adhesion; Hippo signaling pathway; Platelet activation; Dilated cardiomyopathy; Adherens junction; Phagosome; Proteoglycans in cancer; Salmonella infection; Thyroid hormone signaling pathway; Rap1 signa…	Actb	34	189	cell organization and biogenesis;response to stimulus	cytoplasm;cytoskeleton;cytosol;membrane;nucleus	DNA binding;nucleotide binding;protein binding	1	Myometrial Relaxation and Contraction Pathways; Regulation of Actin Cytoskeleton; Focal Adhesion	5	Interaction between L1 and Ankyrins; DNA Damage Recognition in GG-NER; VEGFA-VEGFR2 Pathway; Adherens junctions interactions; UCH proteinases; Regulation of actin dynamics for phagocytic cup formation; B-WICH complex positively regulates rRNA expression; RHO GTPases activate IQGAPs; Formation of annular gap junctions; RHO GTPases Activate Formins; Recycling pathway of L1; RHO GTPases Activate WAS…
P04104	Keratin, type II cytoskeletal 1 [OS=Mus musculus]	7	6	174	3	555.87	6		Krt1	7	174	defense response;metabolic process;regulation of biological process;response to stimulus	cytoskeleton;membrane;nucleus	structural molecule activity	1		15	Formation of the cornified envelope; Neutrophil degranulation
Q61879	Myosin-10 [OS=Mus musculus]	20	32	174	28	491.47	32	Regulation of actin cytoskeleton; Tight junction	Myh10	20	174	cell organization and biogenesis;cell proliferation;cellular component movement;metabolic process;regulation of biological process;transport	cytoplasm;cytosol;membrane;nucleus	catalytic activity;motor activity;nucleotide binding;protein binding;transporter activity	1	Regulation of Actin Cytoskeleton	11	RHO GTPases activate PAKs
Q91ZA3	Propionyl-CoA carboxylase alpha chain, mitochondrial [OS=Mus musculus]	29	20	152	20	428	20	Valine, leucine and isoleucine degradation; Metabolic pathways; Propanoate metabolism; Carbon metabolism; Glyoxylate and dicarboxylate metabolism	Pcca	29	152		extracellular;mitochondrion;organelle lumen	catalytic activity;metal ion binding;nucleotide binding;protein binding	1		14	Propionyl-CoA catabolism; Biotin transport and metabolism
P50446	Keratin, type II cytoskeletal 6A [OS=Mus musculus]	14	9	141	5	389.6	9		Krt6a	14	141	cell organization and biogenesis;defense response;metabolic process;regulation of biological process;response to stimulus		catalytic activity;motor activity;structural molecule activity	1		15	Formation of the cornified envelope
Q99MR8	Methylcrotonoyl-CoA carboxylase subunit alpha, mitochondrial [OS=Mus musculus]	23	15	129	15	377.85	15	Valine, leucine and isoleucine degradation; Metabolic pathways	Mccc1	23	129	metabolic process	membrane;mitochondrion;organelle lumen	catalytic activity;metal ion binding;nucleotide binding	1		3	Biotin transport and metabolism; Branched-chain amino acid catabolism
Q922U2	keratin, type II cytoskeletal 5 [OS=Mus musculus]	16	9	123	6	327.24	9		Krt5	16	123	metabolic process	cytoplasm;membrane;mitochondrion;nucleus	catalytic activity;motor activity;protein binding;structural molecule activity	1		15	Type I hemidesmosome assembly; Formation of the cornified envelope
Q9R0H5	Keratin, type II cytoskeletal 71 [OS=Mus musculus]	6	4	97	1	305.95	4		Krt71	6	97	cell organization and biogenesis;metabolic process	cytoplasm;cytoskeleton	structural molecule activity	1		15	Formation of the cornified envelope
Q03265	ATP synthase subunit alpha, mitochondrial [OS=Mus musculus]	24	10	105	10	285.43	10	Metabolic pathways; Huntington's disease; Oxidative phosphorylation; Parkinson's disease; Alzheimer's disease	Atp5a1	24	105	metabolic process;regulation of biological process;transport	membrane;mitochondrion	catalytic activity;nucleotide binding;protein binding;RNA binding;transporter activity	1	Oxidative phosphorylation; Electron Transport Chain	18	Cristae formation; Formation of ATP by chemiosmotic coupling
P20152	Vimentin [OS=Mus musculus]	35	16	100	15	272.72	16	MicroRNAs in cancer; Epstein-Barr virus infection	Vim	35	100	cell differentiation;cell organization and biogenesis;metabolic process;regulation of biological process;response to stimulus	cytoplasm;cytoskeleton;cytosol;membrane	protein binding;RNA binding;structural molecule activity	1	Striated Muscle Contraction; Spinal Cord Injury; Primary Focal Segmental Glomerulosclerosis FSGS; Alpha6-Beta4 Integrin Signaling Pathway	2	Striated Muscle Contraction; Caspase-mediated cleavage of cytoskeletal proteins
Q6IFX2	Keratin, type I cytoskeletal 42 [OS=Mus musculus]	14	6	79	2	236.54	6		Krt42	14	79		cytoplasm	structural molecule activity	1		11
Q61781	Keratin, type I cytoskeletal 14 [OS=Mus musculus]	18	7	67	1	203.29	7		Krt14	18	67	cell differentiation;cell organization and biogenesis;response to stimulus	cytoplasm;nucleus	protein binding;structural molecule activity	1		11	Type I hemidesmosome assembly; Formation of the cornified envelope
Q7TNC4	Putative RNA-binding protein Luc7-like 2 [OS=Mus musculus]	13	5	71	5	202.78	5		Luc7l2	13	71	cell organization and biogenesis	nucleus;spliceosomal complex	protein binding;RNA binding	1		6
P02535-1	Keratin, type I cytoskeletal 10 [OS=Mus musculus]	8	5	71	5	192.15	5	Staphylococcus aureus infection	Krt10	8	71	cell differentiation;cell organization and biogenesis;response to stimulus		protein binding;structural molecule activity	1		11
Q9QWL7	Keratin, type I cytoskeletal 17 [OS=Mus musculus]	25	9	62	4	163.92	9		Krt17	25	62	cell organization and biogenesis;regulation of biological process;response to stimulus	cytoplasm;cytoskeleton	catalytic activity;motor activity;protein binding;receptor activity;signal transducer activity;structural molecule activity	1	EGFR1 Signaling Pathway	11	Formation of the cornified envelope
E9Q557	Desmoplakin [OS=Mus musculus]	5	11	62	11	161.69	11	Arrhythmogenic right ventricular cardiomyopathy (ARVC)	Dsp	5	62	cell differentiation;cell organization and biogenesis;metabolic process;regulation of biological process;response to stimulus	cytoplasm;cytoskeleton;membrane;nucleus	catalytic activity;motor activity;protein binding;RNA binding;structural molecule activity	1	Lung fibrosis; Alpha6-Beta4 Integrin Signaling Pathway	13	Formation of the cornified envelope; Neutrophil degranulation
Q8VED5	Keratin, type II cytoskeletal 79 [OS=Mus musculus]	4	3	54	1	126.98	3		Krt79	4	54			catalytic activity;motor activity;protein binding;structural molecule activity	1		15	Formation of the cornified envelope
P15331-3	Isoform 5b of Peripherin [OS=Mus musculus]	24	9	43	1	103.88	9		Prph	24	43	cell organization and biogenesis	membrane	protein binding;structural molecule activity	1		15
Q9Z2K1	Keratin, type I cytoskeletal 16 [OS=Mus musculus]	12	5	31	3	101.27	5		Krt16	12	31	cell differentiation;cell organization and biogenesis;cellular component movement;defense response;regulation of biological process;response to stimulus	cytoskeleton;nucleus	protein binding;structural molecule activity	1		11	Formation of the cornified envelope
P15331-1	Peripherin [OS=Mus musculus]	25	9	36	1	95.77	9		Prph	25	36	cell organization and biogenesis	membrane	protein binding;structural molecule activity	1		15
Q6IME9	Keratin, type II cytoskeletal 72 [OS=Mus musculus]	7	4	39	1	92.75	4		Krt72; Krt72-ps	7	39			catalytic activity;motor activity;protein binding;structural molecule activity	1		15	Formation of the cornified envelope
Q02257	Junction plakoglobin [OS=Mus musculus]	10	6	37	6	91.03	6	Acute myeloid leukemia; Arrhythmogenic right ventricular cardiomyopathy (ARVC); Transcriptional misregulation in cancer; Pathways in cancer	Jup	10	37	cell organization and biogenesis;cellular component movement;regulation of biological process;response to stimulus	cytoplasm;cytoskeleton;cytosol;membrane;nucleus	protein binding;signal transducer activity;structural molecule activity	1	Wnt Signaling Pathway NetPath	11	Formation of the cornified envelope; VEGFR2 mediated vascular permeability; Neutrophil degranulation; Adherens junctions interactions
Q3TTY5	Keratin, type II cytoskeletal 2 epidermal [OS=Mus musculus]	5	5	39	3	88.49	5		Krt2	5	39	cell organization and biogenesis;cell proliferation;cellular component movement;metabolic process	cytoskeleton;membrane;nucleus	protein binding;structural molecule activity	1		15	Formation of the cornified envelope
P68369	tubulin alpha-1A chain [OS=Mus musculus]	10	3	29	3	76.4	3	Phagosome; Gap junction; Apoptosis	Tuba1a	10	29	cell organization and biogenesis	cytoplasm;cytoskeleton;endosome;membrane;nucleus	catalytic activity;nucleotide binding;protein binding;structural molecule activity	1		15	Anchoring of the basal body to the plasma membrane; Intraflagellar transport; Hedgehog 'on' state; AURKA Activation by TPX2; Loss of Nlp from mitotic centrosomes; Recruitment of mitotic centrosome proteins and complexes; Hedgehog 'off' state; Regulation of PLK1 Activity at G2/M Transition; Recruitment of NuMA to mitotic centrosomes
P38647	Stress-70 protein, mitochondrial [OS=Mus musculus]	6	4	26	4	70.25	4	RNA degradation; Tuberculosis	Hspa9	6	26	cell differentiation;cell organization and biogenesis;metabolic process;regulation of biological process;transport	cytoplasm;mitochondrion;nucleus;organelle lumen	nucleotide binding;protein binding;RNA binding	1		18
P03975	IgE-binding protein [OS=Mus musculus]	6	2	22	2	64.46	2			6	22	metabolic process		protein binding	1
P99024	tubulin beta-5 chain [OS=Mus musculus]	9	3	23	2	54.78	3	Phagosome; Gap junction	Tubb5	9	23	cell organization and biogenesis	cytoplasm;cytoskeleton;cytosol;membrane;nucleus	catalytic activity;nucleotide binding;protein binding;structural molecule activity	1		17	Anchoring of the basal body to the plasma membrane; AURKA Activation by TPX2; Loss of Nlp from mitotic centrosomes; Recruitment of mitotic centrosome proteins and complexes; Regulation of PLK1 Activity at G2/M Transition; Neutrophil degranulation; Recruitment of NuMA to mitotic centrosomes
Q9QXS6	drebrin [OS=Mus musculus]	10	3	19	3	53.75	3		Dbn1	10	19	cell communication;cell differentiation;cell organization and biogenesis;cell proliferation;development;regulation of biological process;response to stimulus	cytoplasm;cytoskeleton;membrane	protein binding	1		13
P10126	Elongation factor 1-alpha 1 [OS=Mus musculus]	10	3	20	3	51.46	3	Legionellosis; RNA transport	Eef1a1; LOC101056619	10	20	cell organization and biogenesis;metabolic process;regulation of biological process;response to stimulus	cytoplasm;cytoskeleton;cytosol;membrane;nucleus	catalytic activity;nucleotide binding;protein binding;RNA binding	1	Translation Factors; EGFR1 Signaling Pathway	9
P51881	ADP/ATP translocase 2 [OS=Mus musculus]	4	1	20	1	50.12	1	HTLV-I infection; Huntington's disease; Parkinson's disease; cGMP-PKG signaling pathway; Calcium signaling pathway	Slc25a5	4	20	cell organization and biogenesis;regulation of biological process;transport	membrane;mitochondrion;nucleus	protein binding;RNA binding;transporter activity	1	Electron Transport Chain	X	Regulation of insulin secretion
Q3ULD5	Methylcrotonoyl-CoA carboxylase beta chain, mitochondrial [OS=Mus musculus]	9	3	18	3	49.59	3	Valine, leucine and isoleucine degradation; Metabolic pathways	Mccc2	9	18	metabolic process	mitochondrion;organelle lumen	catalytic activity;nucleotide binding	1		13	Biotin transport and metabolism; Branched-chain amino acid catabolism
P16858	glyceraldehyde-3-phosphate dehydrogenase [OS=Mus musculus]	5	1	22	1	48.99	1	Metabolic pathways; Biosynthesis of amino acids; Glycolysis / Gluconeogenesis; HIF-1 signaling pathway; Alzheimer's disease; Carbon metabolism	Gapdh; Gm20899; LOC100042025; Gapdh-ps15; Gm12033	5	22	cell death;cell organization and biogenesis;defense response;development;metabolic process;regulation of biological process;response to stimulus	cytoplasm;cytoskeleton;cytosol;membrane;mitochondrion;nucleus	catalytic activity;enzyme regulator activity;nucleotide binding;protein binding	1	Glycolysis and Gluconeogenesis	6; Y; 11
Q99104	Unconventional myosin-Va [OS=Mus musculus]	5	8	20	8	45.92	8		Myo5a	5	20	cell communication;cell differentiation;cell organization and biogenesis;cellular component movement;metabolic process;regulation of biological process;response to stimulus;transport	cytoplasm;cytoskeleton;cytosol;endoplasmic reticulum;endosome;extracellular;Golgi;membrane;vacuole	catalytic activity;metal ion binding;motor activity;nucleotide binding;protein binding;RNA binding	1		9
P56480	ATP synthase subunit beta, mitochondrial [OS=Mus musculus]	9	3	16	3	44.54	3	Metabolic pathways; Huntington's disease; Oxidative phosphorylation; Parkinson's disease; Alzheimer's disease	Atp5b	9	16	cell differentiation;cellular homeostasis;metabolic process;regulation of biological process;transport	cell surface;membrane;mitochondrion;nucleus	catalytic activity;metal ion binding;nucleotide binding;protein binding;receptor activity;transporter activity	1	Oxidative phosphorylation; Electron Transport Chain	10	Cristae formation; Formation of ATP by chemiosmotic coupling
P14148	60S ribosomal protein L7 [OS=Mus musculus]	11	2	13	2	43.29	2	Ribosome	Rpl7	11	13	metabolic process	cytoplasm;membrane;nucleus;ribosome	DNA binding;protein binding;RNA binding;structural molecule activity	1	Cytoplasmic Ribosomal Proteins; mRNA processing	1
Q8VEK3	Heterogeneous nuclear ribonucleoprotein U [OS=Mus musculus]	6	2	16	2	40.8	2	Spliceosome	Hnrnpu	6	16	cell differentiation;metabolic process;regulation of biological process;response to stimulus	cell surface;chromosome;cytoplasm;membrane;nucleus;spliceosomal complex	DNA binding;nucleotide binding;protein binding;RNA binding	1	PluriNetWork; mRNA processing	1; CHR_MG4281_PATCH	mRNA Splicing - Major Pathway
P62862	40S ribosomal protein S30 [OS=Mus musculus]	17	1	14	1	35.48	1		Fau	17	14	defense response;metabolic process;response to stimulus	ribosome	protein binding;RNA binding;structural molecule activity	1	Cytoplasmic Ribosomal Proteins	19
P62984	Ubiquitin-60S ribosomal protein L40 [OS=Mus musculus]	13	1	11	1	34.65	1	Ribosome	Uba52; Gm11808	13	11	metabolic process	cytoplasm;cytosol;nucleus;ribosome	protein binding;structural molecule activity	1	DNA Replication	8; 4	Termination of translesion DNA synthesis; PTK6 Regulates RTKs and Their Effectors AKT1 and DOK1; NOD1/2 Signaling Pathway; RUNX1 regulates transcription of genes involved in differentiation of HSCs; Ovarian tumor domain proteases; UCH proteinases; Stimuli-sensing channels; p75NTR recruits signalling complexes; Josephin domain DUBs; Spry regulation of FGF signaling; SRP-dependent cotranslational p…
Q60605	Myosin light polypeptide 6 [OS=Mus musculus]	29	3	14	3	33.17	3	Oxytocin signaling pathway; Vascular smooth muscle contraction	Myl6	29	14	cellular component movement	membrane	catalytic activity;metal ion binding;motor activity;protein binding;structural molecule activity	1	Focal Adhesion	10	RHO GTPases activate PAKs; Smooth Muscle Contraction
P63017	Heat shock cognate 71 kDa protein [OS=Mus musculus]	8	4	14	4	32.19	4	Endocytosis; MAPK signaling pathway; Toxoplasmosis; Epstein-Barr virus infection; Spliceosome; Legionellosis; Influenza A; Antigen processing and presentation; Protein processing in endoplasmic reticulum; Estrogen signaling pathway; Measles; Longevity regulating pathway - multiple species	Hspa8	8	14	cell organization and biogenesis;metabolic process;regulation of biological process;transport	cell surface;cytoplasm;cytosol;endosome;membrane;nucleus;spliceosomal complex;vacuole	catalytic activity;nucleotide binding;protein binding;RNA binding	1	Exercise-induced Circadian Regulation; MAPK signaling pathway; Exercise-induced Circadian Regulation	9	Regulation of HSF1-mediated heat shock response; Golgi Associated Vesicle Biogenesis; mRNA Splicing - Major Pathway; Attenuation phase; Neutrophil degranulation; AUF1 (hnRNP D0) binds and destabilizes mRNA; GABA synthesis, release, reuptake and degradation; HSP90 chaperone cycle for steroid hormone receptors (SHR); Protein methylation; Clathrin-mediated endocytosis
P63038-1	60 kDa heat shock protein, mitochondrial [OS=Mus musculus]	6	2	11	2	29.75	2	RNA degradation; Tuberculosis; Legionellosis; Type I diabetes mellitus	Hspd1	6	11	cell organization and biogenesis;cell proliferation;metabolic process;regulation of biological process;response to stimulus;transport	cell surface;cytoplasm;cytosol;endoplasmic reticulum;endosome;Golgi;membrane;mitochondrion;organelle lumen	catalytic activity;nucleotide binding;protein binding;RNA binding	1	SIDS Susceptibility Pathways	1
P62751	60S ribosomal protein L23a [OS=Mus musculus]	8	1	13	1	28.5	1	Ribosome	Rpl23a	8	13	cell organization and biogenesis;metabolic process	nucleus;ribosome	protein binding;RNA binding;structural molecule activity	1	Cytoplasmic Ribosomal Proteins	11
P62242	40S ribosomal protein S8 [OS=Mus musculus]	20	3	11	3	28.1	3	Ribosome	Rps8; Gm15501	20	11	metabolic process	cytoplasm;cytosol;endoplasmic reticulum;membrane;nucleus;ribosome	RNA binding;structural molecule activity	1	Cytoplasmic Ribosomal Proteins	4; 7	L13a-mediated translational silencing of Ceruloplasmin expression; Nonsense Mediated Decay (NMD) independent of the Exon Junction Complex (EJC); Nonsense Mediated Decay (NMD) enhanced by the Exon Junction Complex (EJC); Ribosomal scanning and start codon recognition; GTP hydrolysis and joining of the 60S ribosomal subunit; Formation of a pool of free 40S subunits; SRP-dependent cotranslational pr…
Q8BP67	60S ribosomal protein L24 [OS=Mus musculus]	8	1	11	1	27.2	1	Ribosome	Rpl24	8	11	cell organization and biogenesis;cellular component movement;metabolic process;regulation of biological process	cytoplasm;membrane;ribosome	protein binding;RNA binding;structural molecule activity	1	Cytoplasmic Ribosomal Proteins	16	L13a-mediated translational silencing of Ceruloplasmin expression; Nonsense Mediated Decay (NMD) independent of the Exon Junction Complex (EJC); Nonsense Mediated Decay (NMD) enhanced by the Exon Junction Complex (EJC); GTP hydrolysis and joining of the 60S ribosomal subunit; Formation of a pool of free 40S subunits; Major pathway of rRNA processing in the nucleolus and cytosol; SRP-dependent cot…
P51410	60S ribosomal protein L9 [OS=Mus musculus]	5	1	12	1	26.75	1	Ribosome	Rpl9	5	12	metabolic process	membrane;nucleus;ribosome	RNA binding;structural molecule activity	1	Cytoplasmic Ribosomal Proteins; mRNA processing	5
Q99MS7	EH domain-binding protein 1-like protein 1 [OS=Mus musculus]	1	1	12	1	24.33	1		Ehbp1l1	1	12		endosome	protein binding	1		19
P11983	T-complex protein 1 subunit alpha [OS=Mus musculus]	5	2	11	2	23.61	2		Tcp1	5	11	metabolic process;regulation of biological process;transport	cytoplasm;cytoskeleton;Golgi	nucleotide binding;protein binding;RNA binding	1		17	Cooperation of PDCL (PhLP1) and TRiC/CCT in G-protein beta folding; Association of TriC/CCT with target proteins during biosynthesis
P62264	40S ribosomal protein S14 [OS=Mus musculus]	11	2	10	2	23.5	2	Ribosome	Rps14	11	10	cell differentiation;cell organization and biogenesis;metabolic process;regulation of biological process	membrane;mitochondrion;ribosome	RNA binding;structural molecule activity;translation regulator activity	1	Cytoplasmic Ribosomal Proteins; mRNA processing	18	L13a-mediated translational silencing of Ceruloplasmin expression; Nonsense Mediated Decay (NMD) independent of the Exon Junction Complex (EJC); Nonsense Mediated Decay (NMD) enhanced by the Exon Junction Complex (EJC); Ribosomal scanning and start codon recognition; GTP hydrolysis and joining of the 60S ribosomal subunit; Formation of a pool of free 40S subunits; Major pathway of rRNA processing…
Q61656	probable ATP-dependent RNA helicase DDX5 [OS=Mus musculus]	5	3	10	3	23.45	3		Ddx5	5	10	cell differentiation;cell organization and biogenesis;metabolic process;regulation of biological process;response to stimulus	cytoplasm;membrane;nucleus;spliceosomal complex	catalytic activity;nucleotide binding;protein binding;RNA binding	1	mRNA processing	11
Q9CYI4-1	putative RNA-binding protein Luc7-like 1 [OS=Mus musculus]	7	2	8	2	20.7	2		Luc7l	7	8	cell organization and biogenesis;regulation of biological process	nucleus;spliceosomal complex	protein binding;RNA binding	1		17
Q8C2Q3	RNA-binding protein 14 [OS=Mus musculus]	5	3	9	3	19.21	3		Rbm14	5	9	cell organization and biogenesis;defense response;metabolic process;regulation of biological process;response to stimulus	cytoplasm;nucleus	RNA binding	1	mRNA processing	19	RUNX2 regulates bone development
P62245	40S ribosomal protein S15a [OS=Mus musculus]	7	1	8	1	19	1	Ribosome	Rps15a	7	8	metabolic process;regulation of biological process;response to stimulus	cytoplasm;membrane;mitochondrion;ribosome	RNA binding;structural molecule activity	1	Cytoplasmic Ribosomal Proteins	7	L13a-mediated translational silencing of Ceruloplasmin expression; Nonsense Mediated Decay (NMD) independent of the Exon Junction Complex (EJC); Nonsense Mediated Decay (NMD) enhanced by the Exon Junction Complex (EJC); Ribosomal scanning and start codon recognition; GTP hydrolysis and joining of the 60S ribosomal subunit; Formation of a pool of free 40S subunits; SRP-dependent cotranslational pr…
Q9D6F9	Tubulin beta-4A chain [OS=Mus musculus]	6	2	8	1	18.65	2	Phagosome; Gap junction	Tubb4a	6	8	cell organization and biogenesis;regulation of biological process	cytoplasm;cytoskeleton;nucleus	catalytic activity;metal ion binding;nucleotide binding;structural molecule activity	1	Exercise-induced Circadian Regulation	17	Anchoring of the basal body to the plasma membrane; Intraflagellar transport; Hedgehog 'on' state; AURKA Activation by TPX2; Loss of Nlp from mitotic centrosomes; Recruitment of mitotic centrosome proteins and complexes; Hedgehog 'off' state; Regulation of PLK1 Activity at G2/M Transition; Recruitment of NuMA to mitotic centrosomes
P53986	Monocarboxylate transporter 1 [OS=Mus musculus]	4	1	6	1	18.24	1		Slc16a1	4	6	cell organization and biogenesis;metabolic process;regulation of biological process;response to stimulus;transport	membrane;mitochondrion	protein binding;transporter activity	1		3	Basigin interactions; Proton-coupled monocarboxylate transport; Pyruvate metabolism
P97351	40S ribosomal protein S3a [OS=Mus musculus]	5	1	8	1	18.13	1	Ribosome	Rps3a; Rps3a1	5	8	cell differentiation;metabolic process;regulation of biological process	cytoplasm;cytosol;endoplasmic reticulum;nucleus;ribosome	protein binding;RNA binding;structural molecule activity	1	Cytoplasmic Ribosomal Proteins	3	L13a-mediated translational silencing of Ceruloplasmin expression; Nonsense Mediated Decay (NMD) independent of the Exon Junction Complex (EJC); Nonsense Mediated Decay (NMD) enhanced by the Exon Junction Complex (EJC); Ribosomal scanning and start codon recognition; GTP hydrolysis and joining of the 60S ribosomal subunit; Formation of a pool of free 40S subunits; SRP-dependent cotranslational pr…
Q9CXW4	60S ribosomal protein L11 [OS=Mus musculus]	13	2	7	2	17.77	2	Ribosome	Rpl11	13	7	cell organization and biogenesis;metabolic process;regulation of biological process;transport	cytoplasm;membrane;nucleus;ribosome	protein binding;RNA binding;structural molecule activity	1	Cytoplasmic Ribosomal Proteins; mRNA processing	4	L13a-mediated translational silencing of Ceruloplasmin expression; Nonsense Mediated Decay (NMD) independent of the Exon Junction Complex (EJC); Nonsense Mediated Decay (NMD) enhanced by the Exon Junction Complex (EJC); GTP hydrolysis and joining of the 60S ribosomal subunit; Formation of a pool of free 40S subunits; Major pathway of rRNA processing in the nucleolus and cytosol; SRP-dependent cot…
O09167	60S ribosomal protein L21 [OS=Mus musculus]	11	1	7	1	17.24	1		Rpl21	11	7	metabolic process	membrane;ribosome	protein binding;RNA binding;structural molecule activity	1	Cytoplasmic Ribosomal Proteins	5
P17182	alpha-enolase [OS=Mus musculus]	7	2	6	2	16.94	2	RNA degradation; Metabolic pathways; Biosynthesis of amino acids; Glycolysis / Gluconeogenesis; HIF-1 signaling pathway; Carbon metabolism	Eno1; Gm5506; Eno1b	7	6	metabolic process;regulation of biological process;response to stimulus	cell surface;cytoplasm;cytosol;membrane;nucleus	catalytic activity;DNA binding;metal ion binding;protein binding;RNA binding	1	Glycolysis and Gluconeogenesis	4; 18	Gluconeogenesis; Glycolysis
P62918	60S ribosomal protein L8 [OS=Mus musculus]	7	2	6	2	16.83	2	Ribosome	Rpl8	7	6	metabolic process;response to stimulus	cytoplasm;membrane;ribosome	protein binding;RNA binding;structural molecule activity	1	Cytoplasmic Ribosomal Proteins; TNF-alpha NF-kB Signaling Pathway; mRNA processing	15	L13a-mediated translational silencing of Ceruloplasmin expression; Nonsense Mediated Decay (NMD) independent of the Exon Junction Complex (EJC); Nonsense Mediated Decay (NMD) enhanced by the Exon Junction Complex (EJC); GTP hydrolysis and joining of the 60S ribosomal subunit; Formation of a pool of free 40S subunits; Major pathway of rRNA processing in the nucleolus and cytosol; SRP-dependent cot…
Q8CI11	Guanine nucleotide-binding protein-like 3 [OS=Mus musculus]	9	3	7	3	16.31	3	Ribosome biogenesis in eukaryotes	Gnl3	9	7	cell division;cell proliferation;regulation of biological process	membrane;nucleus	catalytic activity;nucleotide binding;protein binding;RNA binding	1		14	Major pathway of rRNA processing in the nucleolus and cytosol
Q99MN9	propionyl-CoA carboxylase beta chain, mitochondrial [OS=Mus musculus]	7	3	6	3	16.07	3	Valine, leucine and isoleucine degradation; Metabolic pathways; Propanoate metabolism; Carbon metabolism; Glyoxylate and dicarboxylate metabolism	Pccb	7	6	metabolic process	mitochondrion;organelle lumen	catalytic activity;nucleotide binding	1		9	Propionyl-CoA catabolism; Biotin transport and metabolism
Q91Z49	UAP56-interacting factor [OS=Mus musculus]	4	1	7	1	15.89	1		Fyttd1	4	7	transport	nucleus	RNA binding	1		16
P58771-1	Tropomyosin alpha-1 chain [OS=Mus musculus]	21	4	6	3	14.39	4	Hypertrophic cardiomyopathy (HCM); MicroRNAs in cancer; Dilated cardiomyopathy; Cardiac muscle contraction; Adrenergic signaling in cardiomyocytes	Tpm1	21	6	cell organization and biogenesis;cellular component movement;regulation of biological process;response to stimulus	cytoplasm;cytoskeleton;cytosol	protein binding;structural molecule activity	1	Striated Muscle Contraction	9	Striated Muscle Contraction; Smooth Muscle Contraction
P62855	40S ribosomal protein S26 [OS=Mus musculus]	13	1	4	1	12.95	1	Ribosome	Rps26; Rps26-ps1	13	4	metabolic process;regulation of biological process	membrane;ribosome	protein binding;RNA binding;structural molecule activity	1	Cytoplasmic Ribosomal Proteins	10; 8	L13a-mediated translational silencing of Ceruloplasmin expression; Nonsense Mediated Decay (NMD) independent of the Exon Junction Complex (EJC); Nonsense Mediated Decay (NMD) enhanced by the Exon Junction Complex (EJC); Ribosomal scanning and start codon recognition; GTP hydrolysis and joining of the 60S ribosomal subunit; Formation of a pool of free 40S subunits; SRP-dependent cotranslational pr…
Q64475	Histone H2B type 1-B [OS=Mus musculus]	7	1	6	1	12.54	1	Alcoholism; Systemic lupus erythematosus; Viral carcinogenesis	Hist1h2bb	7	6	cell organization and biogenesis	chromosome;cytosol;nucleus	DNA binding;protein binding	1		13	HATs acetylate histones; E3 ubiquitin ligases ubiquitinate target proteins; Meiotic Recombination; Mus musculus biological processes; NoRC negatively regulates rRNA expression; Meiotic Synapsis
P11499	Heat shock protein HSP 90-beta [OS=Mus musculus]	6	3	5	3	12.3	3	Progesterone-mediated oocyte maturation; NOD-like receptor signaling pathway; Pathways in cancer; Antigen processing and presentation; PI3K-Akt signaling pathway; Protein processing in endoplasmic reticulum; Estrogen signaling pathway; Prostate cancer	Hsp90ab1	6	5	cell organization and biogenesis;metabolic process;regulation of biological process;response to stimulus	cell surface;cytoplasm;cytosol;extracellular;membrane;mitochondrion;nucleus	enzyme regulator activity;nucleotide binding;protein binding;RNA binding	1	TNF-alpha NF-kB Signaling Pathway; Focal Adhesion-PI3K-Akt-mTOR-signaling pathway	17	The role of GTSE1 in G2/M progression after G2 checkpoint; HSF1 activation; Attenuation phase; Neutrophil degranulation; The NLRP3 inflammasome; HSP90 chaperone cycle for steroid hormone receptors (SHR); Regulation of actin dynamics for phagocytic cup formation; Aryl hydrocarbon receptor signalling; Sema3A PAK dependent Axon repulsion
Q8VIJ6	splicing factor, proline- and glutamine-rich [OS=Mus musculus]	2	1	5	1	12.17	1		Sfpq	2	5	cell organization and biogenesis;defense response;metabolic process;regulation of biological process;response to stimulus	chromosome;cytoplasm;nucleus	DNA binding;protein binding;RNA binding	1	mRNA processing	4	PTK6 Regulates Proteins Involved in RNA Processing
P35980	60S ribosomal protein L18 [OS=Mus musculus]	14	2	5	2	12.13	2	Ribosome	Rpl18	14	5	metabolic process	cytoplasm;cytosol;endoplasmic reticulum;membrane;nucleus;ribosome	RNA binding;structural molecule activity	1	Cytoplasmic Ribosomal Proteins	7	L13a-mediated translational silencing of Ceruloplasmin expression; Nonsense Mediated Decay (NMD) independent of the Exon Junction Complex (EJC); Nonsense Mediated Decay (NMD) enhanced by the Exon Junction Complex (EJC); GTP hydrolysis and joining of the 60S ribosomal subunit; Formation of a pool of free 40S subunits; Major pathway of rRNA processing in the nucleolus and cytosol; SRP-dependent cot…
P21107	Tropomyosin alpha-3 chain [OS=Mus musculus]	10	2	3	1	11.09	2	Hypertrophic cardiomyopathy (HCM); Dilated cardiomyopathy; Pathways in cancer; Cardiac muscle contraction; Thyroid cancer; Adrenergic signaling in cardiomyocytes	Tpm3	10	3	cell organization and biogenesis	cytoplasm;cytoskeleton;cytosol	protein binding;structural molecule activity	1	Striated Muscle Contraction	3	Striated Muscle Contraction; Smooth Muscle Contraction
Q9CR57	60S ribosomal protein L14 [OS=Mus musculus]	6	1	4	1	10.64	1	Ribosome	Rpl14	6	4	metabolic process	membrane;ribosome	protein binding;RNA binding;structural molecule activity	1		9	L13a-mediated translational silencing of Ceruloplasmin expression; Nonsense Mediated Decay (NMD) independent of the Exon Junction Complex (EJC); Nonsense Mediated Decay (NMD) enhanced by the Exon Junction Complex (EJC); GTP hydrolysis and joining of the 60S ribosomal subunit; Formation of a pool of free 40S subunits; Major pathway of rRNA processing in the nucleolus and cytosol; SRP-dependent cot…
Q921F2	TAR DNA-binding protein 43 [OS=Mus musculus]	4	1	4	1	10.44	1		Tardbp	4	4	cell organization and biogenesis;metabolic process;regulation of biological process;response to stimulus	cytoplasm;nucleus	DNA binding;protein binding;RNA binding	1	mRNA processing	4
P62897	Cytochrome c, somatic [OS=Mus musculus]	10	1	4	1	10.36	1	Herpes simplex infection; Platinum drug resistance; p53 signaling pathway; Amyotrophic lateral sclerosis (ALS); Toxoplasmosis; Metabolic pathways; Small cell lung cancer; Tuberculosis; Hepatitis B; Huntington's disease; Sulfur metabolism; Apoptosis - multiple species; Non-alcoholic fatty liver disease (NAFLD); Parkinson's disease; Legionellosis; Pathways in cancer; Influenza A; Alzheimer's diseas…	Cycs; Gm10053	10	4	cell death;metabolic process;regulation of biological process;transport	cytosol;mitochondrion;nucleus	metal ion binding;protein binding	1	Apoptosis; Oxidative Damage; Parkinsons Disease Pathway	6; 19	Activation of caspases through apoptosome-mediated cleavage; Formation of apoptosome; Transcriptional activation of mitochondrial biogenesis; Cytochrome c-mediated apoptotic response; Detoxification of Reactive Oxygen Species; Release of apoptotic factors from the mitochondria; Respiratory electron transport; Apoptotic factor-mediated response
Q9JIK5	Nucleolar RNA helicase 2 [OS=Mus musculus]	6	3	4	3	9.84	3		Ddx21	6	4	cell differentiation;metabolic process;response to stimulus	cytoplasm;membrane;nucleus	catalytic activity;nucleotide binding;protein binding;RNA binding	1	mRNA processing	10	Major pathway of rRNA processing in the nucleolus and cytosol; B-WICH complex positively regulates rRNA expression
P67984	60S ribosomal protein L22 [OS=Mus musculus]	10	1	4	1	9.68	1	Ribosome	Rpl22; LOC100047372; LOC100504863; LOC102642602	10	4	cell differentiation;metabolic process	cytoplasm;nucleus;ribosome	RNA binding;structural molecule activity	1	Cytoplasmic Ribosomal Proteins; mRNA processing	4; 7	L13a-mediated translational silencing of Ceruloplasmin expression; Nonsense Mediated Decay (NMD) independent of the Exon Junction Complex (EJC); Nonsense Mediated Decay (NMD) enhanced by the Exon Junction Complex (EJC); GTP hydrolysis and joining of the 60S ribosomal subunit; Formation of a pool of free 40S subunits; Major pathway of rRNA processing in the nucleolus and cytosol; SRP-dependent cot…
P05064	fructose-bisphosphate aldolase A [OS=Mus musculus]	4	1	4	1	9.53	1	Metabolic pathways; Biosynthesis of amino acids; Glycolysis / Gluconeogenesis; Pentose phosphate pathway; HIF-1 signaling pathway; Carbon metabolism; Fructose and mannose metabolism	Aldoa	4	4	cell organization and biogenesis;cellular homeostasis;metabolic process;regulation of biological process	cytoplasm;cytoskeleton;cytosol;membrane;mitochondrion;nucleus	catalytic activity;protein binding;RNA binding	1	Glycolysis and Gluconeogenesis	7	Platelet degranulation ; Neutrophil degranulation; Gluconeogenesis; Glycolysis
Q91YQ5	Dolichyl-diphosphooligosaccharide--protein glycosyltransferase subunit 1 [OS=Mus musculus]	2	1	4	1	9.35	1	Metabolic pathways; N-Glycan biosynthesis; Protein processing in endoplasmic reticulum	Rpn1	2	4	metabolic process	cytosol;endoplasmic reticulum;membrane	catalytic activity;RNA binding	1	Proteasome Degradation	6
P63101	14-3-3 protein zeta/delta [OS=Mus musculus]	9	2	4	1	9.13	2	Epstein-Barr virus infection; Hippo signaling pathway; Hepatitis B; Oocyte meiosis; Cell cycle; PI3K-Akt signaling pathway; Viral carcinogenesis	Ywhaz	9	4	cell organization and biogenesis;regulation of biological process;response to stimulus;transport	cytoplasm;cytosol;membrane;mitochondrion;nucleus	protein binding;RNA binding	1	IL-5 Signaling Pathway; TNF-alpha NF-kB Signaling Pathway; IL-3 Signaling Pathway; Myometrial Relaxation and Contraction Pathways; Alpha6-Beta4 Integrin Signaling Pathway; Calcium Regulation in the Cardiac Cell	15	Translocation of GLUT4 to the plasma membrane; Activation of BAD and translocation to mitochondria ; Deactivation of the beta-catenin transactivating complex; RHO GTPases activate PKNs; Rap1 signalling; KSRP (KHSRP) binds and destabilizes mRNA; GP1b-IX-V activation signalling; TP53 Regulates Metabolic Genes; Chk1/Chk2(Cds1) mediated inactivation of Cyclin B:Cdk1 complex; Interleukin-3, 5 and GM-C…
P61982	14-3-3 protein gamma [OS=Mus musculus]	9	2	4	1	9.09	2	Epstein-Barr virus infection; Hippo signaling pathway; Oocyte meiosis; Cell cycle; PI3K-Akt signaling pathway; Viral carcinogenesis	Ywhag	9	4	metabolic process;regulation of biological process;response to stimulus;transport	cytoplasm;cytosol;membrane	catalytic activity;protein binding;RNA binding	1	TNF-alpha NF-kB Signaling Pathway; Myometrial Relaxation and Contraction Pathways; Calcium Regulation in the Cardiac Cell	5	Translocation of GLUT4 to the plasma membrane; Anchoring of the basal body to the plasma membrane; Activation of BAD and translocation to mitochondria ; AURKA Activation by TPX2; RHO GTPases activate PKNs; Loss of Nlp from mitotic centrosomes; Recruitment of mitotic centrosome proteins and complexes; Regulation of PLK1 Activity at G2/M Transition; Recruitment of NuMA to mitotic centrosomes; TP53 …
Q9WV32	Actin-related protein 2/3 complex subunit 1B [OS=Mus musculus]	8	2	4	2	8.78	2	Endocytosis; Regulation of actin cytoskeleton; Salmonella infection; Fc gamma R-mediated phagocytosis; Bacterial invasion of epithelial cells	Arpc1b	8	4	cell organization and biogenesis;regulation of biological process;response to stimulus	cytoplasm;cytoskeleton	protein binding;structural molecule activity	1	Microglia Pathogen Phagocytosis Pathway	5	RHO GTPases Activate WASPs and WAVEs; EPHB-mediated forward signaling; Regulation of actin dynamics for phagocytic cup formation
P20029	78 kDa glucose-regulated protein [OS=Mus musculus]	3	1	4	1	8.56	1	Thyroid hormone synthesis; Antigen processing and presentation; Protein export; Prion diseases; Protein processing in endoplasmic reticulum	Hspa5	3	4	cell communication;cell death;cell differentiation;cell organization and biogenesis;metabolic process;regulation of biological process;response to stimulus;transport	cell surface;cytoplasm;endoplasmic reticulum;extracellular;membrane;mitochondrion;nucleus;organelle lumen	catalytic activity;nucleotide binding;protein binding	1	MAPK signaling pathway	2
P60843	Eukaryotic initiation factor 4A-I [OS=Mus musculus]	4	1	3	1	8.52	1	RNA transport	Eif4a1	4	3	metabolic process;regulation of biological process	cytoplasm;membrane	catalytic activity;DNA binding;nucleotide binding;protein binding;RNA binding	1	Translation Factors	11	L13a-mediated translational silencing of Ceruloplasmin expression; Ribosomal scanning and start codon recognition; GTP hydrolysis and joining of the 60S ribosomal subunit; ISG15 antiviral mechanism; Translation initiation complex formation; Deadenylation of mRNA
Q99KI0	Aconitate hydratase, mitochondrial [OS=Mus musculus]	2	1	4	1	8.45	1	Citrate cycle (TCA cycle); Metabolic pathways; Biosynthesis of amino acids; 2-Oxocarboxylic acid metabolism; Carbon metabolism; Glyoxylate and dicarboxylate metabolism	Aco2	2	4	metabolic process;response to stimulus	mitochondrion	catalytic activity;metal ion binding	1	TCA Cycle	15	Citric acid cycle (TCA cycle)
Q61495	Desmoglein-1-alpha [OS=Mus musculus]	2	2	3	2	8.42	2	Staphylococcus aureus infection	Dsg1a	2	3		membrane	metal ion binding;protein binding	1		18	Formation of the cornified envelope; Neutrophil degranulation; Apoptotic cleavage of cell adhesion proteins
P67778	Prohibitin [OS=Mus musculus]	4	1	4	1	8.33	1		Phb	4	4	cell differentiation;cell organization and biogenesis;metabolic process;regulation of biological process;response to stimulus	cell surface;cytoplasm;endosome;membrane;mitochondrion;nucleus	DNA binding;protein binding	1		11	RAF activation; Interleukin-20 family signaling; Processing of SMDT1
Q9QXS1-1	plectin [OS=Mus musculus]	1	3	3	3	7.3	3		Plec	1	3	cell organization and biogenesis;response to stimulus	cytoplasm;cytoskeleton;cytosol;membrane	protein binding;RNA binding;structural molecule activity	1	Alpha6-Beta4 Integrin Signaling Pathway; EGFR1 Signaling Pathway	15	Type I hemidesmosome assembly; Caspase-mediated cleavage of cytoskeletal proteins; Assembly of collagen fibrils and other multimeric structures
P14131	40S ribosomal protein S16 [OS=Mus musculus]	8	1	3	1	7.29	1	Ribosome	Rps16-ps2; Rps16	8	3	metabolic process	membrane;ribosome	RNA binding;structural molecule activity	1	Cytoplasmic Ribosomal Proteins	5; 7	L13a-mediated translational silencing of Ceruloplasmin expression; Nonsense Mediated Decay (NMD) independent of the Exon Junction Complex (EJC); Nonsense Mediated Decay (NMD) enhanced by the Exon Junction Complex (EJC); Ribosomal scanning and start codon recognition; GTP hydrolysis and joining of the 60S ribosomal subunit; Formation of a pool of free 40S subunits; SRP-dependent cotranslational pr…
P17897	Lysozyme c-1 [OS=Mus musculus]	8	1	2	1	6.59	1	Salivary secretion	Lyz1	8	2	defense response;metabolic process;response to stimulus	cytoplasm;extracellular;organelle lumen	catalytic activity;protein binding	1		10	Neutrophil degranulation; Antimicrobial peptides
Q61171	Peroxiredoxin-2 [OS=Mus musculus]	6	1	3	1	6.55	1		Prdx2	6	3	cell proliferation;cellular homeostasis;metabolic process;regulation of biological process;response to stimulus	cytoplasm;cytosol;mitochondrion	antioxidant activity;catalytic activity;protein binding	1		8	Detoxification of Reactive Oxygen Species; TP53 Regulates Metabolic Genes
P62827	GTP-binding nuclear protein RAN [OS=Mus musculus]	10	2	3	2	6.4	2	Epstein-Barr virus infection; HTLV-I infection; Ribosome biogenesis in eukaryotes; RNA transport	LOC100045999; Ran; LOC102641332	10	3	cell division;cell organization and biogenesis;regulation of biological process;response to stimulus;transport	chromosome;cytoplasm;endosome;membrane;nucleus	catalytic activity;metal ion binding;nucleotide binding;protein binding;RNA binding;transporter activity	1		5; 9	Transcriptional regulation by small RNAs; Regulation of cholesterol biosynthesis by SREBP (SREBF)
O08583-1	THO complex subunit 4 [OS=Mus musculus]	7	1	2	1	6.15	1	mRNA surveillance pathway; Herpes simplex infection; Spliceosome; RNA transport	Alyref	7	2	metabolic process;transport	cytoplasm;nucleus;spliceosomal complex	DNA binding;RNA binding	1	mRNA processing	11
Q4VAA2-1	Protein CDV3 [OS=Mus musculus]	11	1	2	1	6.03	1		Cdv3	11	2		cytoplasm;nucleus		1		9
P97350	Plakophilin-1 [OS=Mus musculus]	2	1	2	1	5.71	1		Pkp1	2	2	cell organization and biogenesis;regulation of biological process	membrane;nucleus	protein binding	1		1	Formation of the cornified envelope; Neutrophil degranulation
Q62188	Dihydropyrimidinase-related protein 3 [OS=Mus musculus]	6	2	2	2	5.58	2		Dpysl3	6	2	cell organization and biogenesis;regulation of biological process;response to stimulus	cytoplasm;cytosol	catalytic activity;protein binding	1		18	CRMPs in Sema3A signaling
Q9D051	Pyruvate dehydrogenase E1 component subunit beta, mitochondrial [OS=Mus musculus]	3	1	2	1	5.47	1	Pyruvate metabolism; Citrate cycle (TCA cycle); Metabolic pathways; Glycolysis / Gluconeogenesis; HIF-1 signaling pathway; Carbon metabolism; Central carbon metabolism in cancer; Glucagon signaling pathway	Pdhb	3	2	metabolic process	mitochondrion;nucleus;organelle lumen	catalytic activity	1	Glycolysis and Gluconeogenesis; TCA Cycle	14	Regulation of pyruvate dehydrogenase (PDH) complex; Signaling by Retinoic Acid; Glyoxylate metabolism and glycine degradation
Q8JZQ9	Eukaryotic translation initiation factor 3 subunit B [OS=Mus musculus]	2	1	2	1	5.37	1	RNA transport	Eif3b	2	2	metabolic process;regulation of biological process	cytoplasm	protein binding;RNA binding	1	Translation Factors; mRNA processing; IL-2 Signaling Pathway	5	Formation of a pool of free 40S subunits; L13a-mediated translational silencing of Ceruloplasmin expression; Ribosomal scanning and start codon recognition; Formation of the ternary complex, and subsequently, the 43S complex; Translation initiation complex formation; GTP hydrolysis and joining of the 60S ribosomal subunit
P52293	Importin subunit alpha-1 [OS=Mus musculus]	3	1	2	1	5.17	1	Influenza A	Kpna2	3	2	transport	cytoplasm;cytosol;membrane;nucleus	protein binding;RNA binding;transporter activity	1	PluriNetWork; TNF-alpha NF-kB Signaling Pathway	11; 17	Sensing of DNA Double Strand Breaks
Q8BG05	Heterogeneous nuclear ribonucleoprotein A3 [OS=Mus musculus]	6	1	2	1	4.91	1	Spliceosome	Hnrnpa3	6	2	metabolic process;transport	cytoplasm;nucleus;spliceosomal complex	RNA binding;transporter activity	1	mRNA processing	2
Q9D0G0	28S ribosomal protein S30, mitochondrial [OS=Mus musculus]	2	1	2	1	4.82	1		Mrps30	2	2	metabolic process	mitochondrion;ribosome	RNA binding;structural molecule activity	1		13	Mitochondrial translation termination; Mitochondrial translation elongation
P06151	L-lactate dehydrogenase A chain [OS=Mus musculus]	3	1	2	1	4.35	1	Pyruvate metabolism; Metabolic pathways; Cysteine and methionine metabolism; Glycolysis / Gluconeogenesis; Propanoate metabolism; HIF-1 signaling pathway; Central carbon metabolism in cancer; Glucagon signaling pathway	Ldha	3	2	cell communication;metabolic process;response to stimulus	cytoplasm;cytosol;membrane;mitochondrion;nucleus	catalytic activity;protein binding	1	Glycolysis and Gluconeogenesis	7	Pyruvate metabolism
P14115	60S ribosomal protein L27a [OS=Mus musculus]	7	1	2	1	4.09	1	Ribosome	Rpl27a	7	2	metabolic process	cytosol;endoplasmic reticulum;membrane;ribosome	RNA binding;structural molecule activity	1	Cytoplasmic Ribosomal Proteins	7	L13a-mediated translational silencing of Ceruloplasmin expression; Nonsense Mediated Decay (NMD) independent of the Exon Junction Complex (EJC); Nonsense Mediated Decay (NMD) enhanced by the Exon Junction Complex (EJC); GTP hydrolysis and joining of the 60S ribosomal subunit; Formation of a pool of free 40S subunits; Major pathway of rRNA processing in the nucleolus and cytosol; SRP-dependent cot…
P62908	40S ribosomal protein S3 [OS=Mus musculus]	5	1	2	1	4.02	1	Ribosome	Rps3	5	2	cell death;cell division;cell organization and biogenesis;metabolic process;regulation of biological process;response to stimulus	cytoplasm;cytoskeleton;cytosol;endoplasmic reticulum;membrane;mitochondrion;nucleus;organelle lumen;ribosome	catalytic activity;DNA binding;protein binding;RNA binding;structural molecule activity	1	Cytoplasmic Ribosomal Proteins	7	L13a-mediated translational silencing of Ceruloplasmin expression; Nonsense Mediated Decay (NMD) independent of the Exon Junction Complex (EJC); Nonsense Mediated Decay (NMD) enhanced by the Exon Junction Complex (EJC); Ribosomal scanning and start codon recognition; GTP hydrolysis and joining of the 60S ribosomal subunit; Formation of a pool of free 40S subunits; SRP-dependent cotranslational pr…
Q91VR2	ATP synthase subunit gamma, mitochondrial [OS=Mus musculus]	4	1	2	1	4.02	1	Metabolic pathways; Huntington's disease; Oxidative phosphorylation; Parkinson's disease; Alzheimer's disease	Atp5c1	4	2	metabolic process;transport	membrane;mitochondrion	catalytic activity;RNA binding;transporter activity	1	Electron Transport Chain	2	Cristae formation; Formation of ATP by chemiosmotic coupling
P07356	Annexin A2 [OS=Mus musculus]	3	1	2	1	3.96	1		Anxa2	3	2	cell organization and biogenesis;metabolic process;regulation of biological process;response to stimulus;transport	cell surface;cytoplasm;cytosol;endosome;extracellular;membrane;nucleus	enzyme regulator activity;metal ion binding;protein binding;RNA binding	1	Prostaglandin Synthesis and Regulation	9	Dissolution of Fibrin Clot; Neutrophil degranulation
P14873	microtubule-associated protein 1B [OS=Mus musculus]	1	2	2	2	3.93	2		Map1b; Mtap1b	1	2	cell growth;cell organization and biogenesis;cellular component movement;regulation of biological process;transport	cytoplasm;cytoskeleton;cytosol;membrane	protein binding	1	Wnt Signaling Pathway NetPath	13
P63094	Guanine nucleotide-binding protein G(s) subunit alpha isoforms short [OS=Mus musculus]	3	1	2	1	3.91	1	Oxytocin signaling pathway; Morphine addiction; Chagas disease (American trypanosomiasis); Phospholipase D signaling pathway; Pancreatic secretion; Dopaminergic synapse; Regulation of lipolysis in adipocytes; Ovarian steroidogenesis; Amphetamine addiction; Endocrine and other factor-regulated calcium reabsorption; Platelet activation; Melanogenesis; Dilated cardiomyopathy; Thyroid hormone synthes…	Gnas	3	2	metabolic process;regulation of biological process;response to stimulus	cytoplasm;cytosol;endosome;extracellular;Golgi;membrane;nucleus	catalytic activity;metal ion binding;nucleotide binding;protein binding;signal transducer activity	1	Estrogen signaling; G Protein Signaling Pathways; Myometrial Relaxation and Contraction Pathways; Calcium Regulation in the Cardiac Cell	2	PKA activation in glucagon signalling; Prostacyclin signalling through prostacyclin receptor; Hedgehog 'off' state; Glucagon-type ligand receptors; G alpha (s) signalling events; Vasopressin regulates renal water homeostasis via Aquaporins; Glucagon-like Peptide-1 (GLP1) regulates insulin secretion
P62204	Calmodulin [OS=Mus musculus]	11	1	1	1	3.49	1	Oxytocin signaling pathway; Dopaminergic synapse; Ras signaling pathway; Insulin signaling pathway; Long-term potentiation; Amphetamine addiction; Tuberculosis; Melanogenesis; Oocyte meiosis; Pertussis; Neurotrophin signaling pathway; cGMP-PKG signaling pathway; Rap1 signaling pathway; Calcium signaling pathway; Salivary secretion; Alzheimer's disease; Alcoholism; cAMP signaling pathway; Vascular…	Calm3; Calm1; Calm2	11	1	regulation of biological process;response to stimulus	cytoplasm;cytoskeleton;cytosol;membrane;nucleus	enzyme regulator activity;metal ion binding;protein binding	1	Endochondral Ossification; MicroRNAs in Cardiomyocyte Hypertrophy; Alzheimers Disease; G Protein Signaling Pathways; G13 Signaling Pathway; Glycogen Metabolism; Myometrial Relaxation and Contraction Pathways; Calcium Regulation in the Cardiac Cell	7; 12; 17
P49312-1	Heterogeneous nuclear ribonucleoprotein A1 [OS=Mus musculus]	5	1	1	1	3.01	1	Spliceosome	Hnrnpa1	5	1	metabolic process;transport	cytoplasm;nucleus;spliceosomal complex	DNA binding;RNA binding	1	mRNA processing	15	mRNA Splicing - Major Pathway; FGFR2 alternative splicing
Q9JJY3	Sphingomyelin phosphodiesterase 3 [OS=Mus musculus]	3	1	1	1	2.85	1	Metabolic pathways; Sphingolipid metabolism	Smpd3	3	1	cell differentiation;cellular homeostasis;development;metabolic process;regulation of biological process;response to stimulus;transport	cytoplasm;Golgi;membrane	catalytic activity;metal ion binding;protein binding	1		8	TNFR1-mediated ceramide production; Glycosphingolipid metabolism
Q9DBE9	pre-rRNA processing protein FTSJ3 [OS=Mus musculus]	2	1	1	1	2.79	1		Ftsj3	2	1	metabolic process	nucleus	catalytic activity;RNA binding	1		11
O08784	Treacle protein [OS=Mus musculus]	2	1	1	1	2.76	1	Ribosome biogenesis in eukaryotes	Tcof1	2	1	cell organization and biogenesis;metabolic process;regulation of biological process	cytosol;nucleus	protein binding;RNA binding	1		18
Q8BK67	Protein RCC2 [OS=Mus musculus]	3	1	1	1	2.69	1		Rcc2	3	1	cell division;cell organization and biogenesis;regulation of biological process;response to stimulus	chromosome;cytoplasm;cytoskeleton;membrane;nucleus	protein binding;RNA binding	1		4	Resolution of Sister Chromatid Cohesion; Amplification of signal from unattached kinetochores via a MAD2 inhibitory signal; Separation of Sister Chromatids; RHO GTPases Activate Formins
P52651	Homeobox protein Rhox5 [OS=Mus musculus]	13	1	1	1	2.69	1		Rhox5	13	1	cell death;cell differentiation;cellular component movement;regulation of biological process	cytoplasm;nucleus	DNA binding;protein binding	1		X
Q9QWW1-1	Homer protein homolog 2 [OS=Mus musculus]	5	1	1	1	2.47	1	FoxO signaling pathway; Glutamatergic synapse	Homer2	5	1	metabolic process;regulation of biological process;response to stimulus	cytoplasm;cytosol;membrane	protein binding;structural molecule activity	1		7	Neurexins and neuroligins
Q9Z1Q9	Valine--tRNA ligase [OS=Mus musculus]	2	1	1	1	2.43	1	Aminoacyl-tRNA biosynthesis	Vars	2	1	metabolic process;regulation of biological process	cytoplasm;cytosol;mitochondrion	catalytic activity;nucleotide binding	1		17
Q3UL36-1	Arginine and glutamate-rich protein 1 [OS=Mus musculus]	6	1	1	1	2.33	1		Arglu1	6	1		mitochondrion;nucleus	protein binding	1		8
Q8BH74	Nuclear pore complex protein Nup107 [OS=Mus musculus]	2	1	1	1	2.25	1	RNA transport	Nup107	2	1	cell organization and biogenesis;regulation of biological process;transport	chromosome;membrane;nucleus	structural molecule activity;transporter activity	1		10	Transcriptional regulation by small RNAs; SUMOylation of RNA binding proteins; snRNP Assembly; SUMOylation of chromatin organization proteins; Resolution of Sister Chromatid Cohesion; Amplification of signal from unattached kinetochores via a MAD2 inhibitory signal; Separation of Sister Chromatids; RHO GTPases Activate Formins; Nuclear Pore Complex (NPC) Disassembly; Regulation of Glucokinase by …
P12970	60S ribosomal protein L7a [OS=Mus musculus]	4	1	1	1	2.12	1	Ribosome	Rpl7a	4	1	metabolic process	cytoplasm;membrane;nucleus;ribosome	protein binding;RNA binding	1	Cytoplasmic Ribosomal Proteins	2	L13a-mediated translational silencing of Ceruloplasmin expression; Nonsense Mediated Decay (NMD) independent of the Exon Junction Complex (EJC); Nonsense Mediated Decay (NMD) enhanced by the Exon Junction Complex (EJC); GTP hydrolysis and joining of the 60S ribosomal subunit; Formation of a pool of free 40S subunits; Major pathway of rRNA processing in the nucleolus and cytosol; SRP-dependent cot…
P47757-1	F-actin-capping protein subunit beta [OS=Mus musculus]	4	1	1	1	2.09	1	Endocytosis	Capzb	4	1	cell organization and biogenesis;regulation of biological process	cytoplasm;cytoskeleton;membrane	protein binding	1		4	COPI-independent Golgi-to-ER retrograde traffic; COPI-mediated anterograde transport; MHC class II antigen presentation; Factors involved in megakaryocyte development and platelet production; HSP90 chaperone cycle for steroid hormone receptors (SHR)
P48678-1	Prelamin-A/C [OS=Mus musculus]	1	1	1	1	2.08	1	Hypertrophic cardiomyopathy (HCM); Arrhythmogenic right ventricular cardiomyopathy (ARVC); Dilated cardiomyopathy; Apoptosis	Lmna	1	1	cell organization and biogenesis;regulation of biological process;response to stimulus;transport	membrane;nucleus	protein binding;structural molecule activity	1	Adipogenesis genes; FAS pathway and Stress induction of HSP regulation	3	Clearance of Nuclear Envelope Membranes from Chromatin; Breakdown of the nuclear lamina; Depolymerisation of the Nuclear Lamina; Initiation of Nuclear Envelope Reformation
Q8BFZ9	Erlin-2 [OS=Mus musculus]	4	1	1	1	2.08	1		Erlin2	4	1	metabolic process;regulation of biological process;response to stimulus	cytosol;endoplasmic reticulum;membrane	protein binding	1		8	ABC-family proteins mediated transport
P18760	Cofilin-1 [OS=Mus musculus]	8	1	1	1	2.06	1	Regulation of actin cytoskeleton; Axon guidance; Pertussis; Fc gamma R-mediated phagocytosis	Cfl1	8	1	cell organization and biogenesis;cellular component movement;metabolic process;regulation of biological process;response to stimulus;transport	cytoplasm;cytoskeleton;cytosol;extracellular;membrane;nucleus	protein binding	1	G13 Signaling Pathway; Regulation of Actin Cytoskeleton	19
P46471	26S proteasome regulatory subunit 7 [OS=Mus musculus]	3	1	1	1	2.05	1		Psmc2	3	1	cell differentiation;metabolic process;regulation of biological process	cytoplasm;cytosol;membrane;nucleus;proteasome	catalytic activity;nucleotide binding;protein binding	1	TNF-alpha NF-kB Signaling Pathway; Proteasome Degradation	5
Q9CPR4	60S ribosomal protein L17 [OS=Mus musculus]	5	1	1	1	2.05	1		Rpl17	5	1	metabolic process;regulation of biological process	nucleus;ribosome	protein binding;RNA binding;structural molecule activity	1	Cytoplasmic Ribosomal Proteins	18
P62849-1	40S ribosomal protein S24 [OS=Mus musculus]	6	1	1	1	2.04	1	Ribosome	Rps24; LOC677113; LOC102642752	6	1	metabolic process	membrane;nucleus;ribosome	protein binding;RNA binding;structural molecule activity	1	Cytoplasmic Ribosomal Proteins; mRNA processing	14; 16	L13a-mediated translational silencing of Ceruloplasmin expression; Nonsense Mediated Decay (NMD) independent of the Exon Junction Complex (EJC); Nonsense Mediated Decay (NMD) enhanced by the Exon Junction Complex (EJC); Ribosomal scanning and start codon recognition; GTP hydrolysis and joining of the 60S ribosomal subunit; Formation of a pool of free 40S subunits; SRP-dependent cotranslational pr…
O35682	myeloid-associated differentiation marker [OS=Mus musculus]	5	1	1	1	2.03	1		Myadm	5	1	cell organization and biogenesis;regulation of biological process	cytoskeleton;membrane		1		7; CHR_MG4151_PATCH
P13020-1	Gelsolin [OS=Mus musculus]	2	1	1	1	2.01	1	Regulation of actin cytoskeleton; Fc gamma R-mediated phagocytosis; Viral carcinogenesis	Gsn	2	1	cell death;cell organization and biogenesis;metabolic process;regulation of biological process;response to stimulus;transport	cytoplasm;cytoskeleton;cytosol;extracellular;membrane;nucleus	metal ion binding;protein binding	1	Regulation of Actin Cytoskeleton	2	Neutrophil degranulation; Caspase-mediated cleavage of cytoskeletal proteins
Q99PL5-1	Ribosome-binding protein 1 [OS=Mus musculus]	1	1	1	1	2	1	Protein processing in endoplasmic reticulum	Rrbp1	1	1	metabolic process;regulation of biological process;response to stimulus;transport	endoplasmic reticulum;membrane;ribosome	protein binding;receptor activity;structural molecule activity	1		2
P0CG14	Chromosome transmission fidelity protein 8 homolog isoform 2 [OS=Mus musculus]	2	1	1	1	1.98	1		Chtf8	2	1	cell organization and biogenesis;metabolic process;regulation of biological process	nucleus	catalytic activity;DNA binding	1		8
Q8VDW0-1	ATP-dependent RNA helicase DDX39A [OS=Mus musculus]	3	1	1	1	1.97	1		Ddx39	3	1	metabolic process;regulation of biological process;response to stimulus;transport	cytoplasm;membrane;nucleus;spliceosomal complex	catalytic activity;nucleotide binding;protein binding;RNA binding	1	mRNA processing	8	mRNA 3'-end processing; Cleavage of Growing Transcript in the Termination Region ; Transport of Mature mRNA derived from an Intron-Containing Transcript
Q8QZT1	Acetyl-CoA acetyltransferase, mitochondrial [OS=Mus musculus]	3	1	1	1	1.97	1	Fatty acid metabolism; Pyruvate metabolism; Tryptophan metabolism; Valine, leucine and isoleucine degradation; Metabolic pathways; Terpenoid backbone biosynthesis; Lysine degradation; Fatty acid degradation; Butanoate metabolism; Propanoate metabolism; Synthesis and degradation of ketone bodies; Carbon metabolism; Glyoxylate and dicarboxylate metabolism	Acat1	3	1	cell organization and biogenesis;metabolic process;response to stimulus	membrane;mitochondrion;organelle lumen	catalytic activity;metal ion binding;protein binding	1	Fatty Acid Beta Oxidation; Synthesis and Degradation of Ketone Bodies; Tryptophan metabolism	9	Synthesis of Ketone Bodies; Utilization of Ketone Bodies; Branched-chain amino acid catabolism
Q62261-1	Spectrin beta chain, non-erythrocytic 1 [OS=Mus musculus]	1	1	1	1	1.96	1	Tight junction	Spnb2; Sptbn1	1	1	cell organization and biogenesis;metabolic process;regulation of biological process;transport	cytoplasm;cytoskeleton;membrane;nucleus	protein binding;RNA binding;structural molecule activity	1		11	RAF/MAP kinase cascade; NCAM signaling for neurite out-growth; Interaction between L1 and Ankyrins; COPI-mediated anterograde transport; Interleukin-20 family signaling
Q9DB77	Cytochrome b-c1 complex subunit 2, mitochondrial [OS=Mus musculus]	4	1	1	1	1.95	1	Metabolic pathways; Huntington's disease; Non-alcoholic fatty liver disease (NAFLD); Oxidative phosphorylation; Parkinson's disease; Alzheimer's disease; Cardiac muscle contraction	Uqcrc2	4	1	metabolic process;transport	membrane;mitochondrion	catalytic activity;metal ion binding;protein binding	1	Electron Transport Chain	7	Respiratory electron transport
P47911	60S ribosomal protein L6 [OS=Mus musculus]	3	1	1	1	1.95	1	Ribosome	Rpl6	3	1	cell organization and biogenesis;metabolic process	cytoplasm;membrane;nucleus;ribosome	protein binding;RNA binding;structural molecule activity	1	Cytoplasmic Ribosomal Proteins; TNF-alpha NF-kB Signaling Pathway	5	L13a-mediated translational silencing of Ceruloplasmin expression; Nonsense Mediated Decay (NMD) independent of the Exon Junction Complex (EJC); Nonsense Mediated Decay (NMD) enhanced by the Exon Junction Complex (EJC); GTP hydrolysis and joining of the 60S ribosomal subunit; Formation of a pool of free 40S subunits; Major pathway of rRNA processing in the nucleolus and cytosol; SRP-dependent cot…
P52480	Pyruvate kinase PKM [OS=Mus musculus]	2	1	1	1	1.95	1	Pyruvate metabolism; Type II diabetes mellitus; Metabolic pathways; Biosynthesis of amino acids; Purine metabolism; Glycolysis / Gluconeogenesis; Carbon metabolism; Central carbon metabolism in cancer; Glucagon signaling pathway; Viral carcinogenesis	Pkm	2	1	cell death;cell organization and biogenesis;metabolic process;response to stimulus	cytoplasm;cytosol;mitochondrion;nucleus	catalytic activity;metal ion binding;nucleotide binding;protein binding;RNA binding	1	Glycolysis and Gluconeogenesis; Purine metabolism	9	Neutrophil degranulation; Glycolysis
Q924T2	28S ribosomal protein S2, mitochondrial [OS=Mus musculus]	7	1	1	1	1.93	1	Ribosome	Mrps2	7	1	cell organization and biogenesis;metabolic process	mitochondrion;ribosome	structural molecule activity	1		2	Mitochondrial translation termination; Mitochondrial translation elongation
Q61235	Beta-2-syntrophin [OS=Mus musculus]	4	1	1	1	1.93	1		Sntb2	4	1		cytoplasm;cytoskeleton;membrane	protein binding;RNA binding;structural molecule activity	1		8
Q8CI04	Conserved oligomeric Golgi complex subunit 3 [OS=Mus musculus]	2	1	1	1	1.92	1		Cog3	2	1	cell organization and biogenesis;metabolic process;regulation of biological process;transport	Golgi;membrane	transporter activity	1		14
Q6P9R1	ATP-dependent RNA helicase DDX51 [OS=Mus musculus]	3	1	1	1	1.92	1		Ddx51	3	1	metabolic process	cytoplasm;membrane;nucleus	catalytic activity;nucleotide binding;RNA binding	1		5
P62082	40S ribosomal protein S7 [OS=Mus musculus]	6	1	1	1	1.9	1	Ribosome	Rps7	6	1	cell differentiation;metabolic process;regulation of biological process	cytoplasm;cytoskeleton;membrane;nucleus;ribosome	protein binding;RNA binding;structural molecule activity	1	Cytoplasmic Ribosomal Proteins; mRNA processing	12	L13a-mediated translational silencing of Ceruloplasmin expression; Nonsense Mediated Decay (NMD) independent of the Exon Junction Complex (EJC); Nonsense Mediated Decay (NMD) enhanced by the Exon Junction Complex (EJC); Ribosomal scanning and start codon recognition; GTP hydrolysis and joining of the 60S ribosomal subunit; Formation of a pool of free 40S subunits; Major pathway of rRNA processing…
